# Supplementary material for: Dietary Fiber Is Inversely Associated with Central Arterial Stiffness Progression, While Alcohol and Iron Intake Are Positively Associated with CAVI: A 5-Year Longitudinal Study
Source: Nutrients. 2026 Apr 22;18(9):1314. doi: 10.3390/nu18091314 (PMC13164730; doi:10.3390/nu18091314)
Supplement: Supplementary file 1 [file nutrients-18-01314-s001.zip]

Archive with 1 entries (1 files):
- nutrients-4236666-supplementary.pdf
